# Supplementary material for: Stress granule formation is regulated by signaling machinery involving Sch9/Ypk1, sphingolipids, and Ubi4
Source: Theranostics. 2025 Jan 6;15(5):1987–2005. doi: 10.7150/thno.98199 (PMC11780528; doi:10.7150/thno.98199)
Supplement: Supplementary file 2 — Supplementary table. [file thnov15p1987s2.xlsx]

## Sheet: Description
Sheet 1		SG formation in TS alleles
Sheet 2		Class 3 SGs in relative mutants
Sheet 3		PGPD-UBP3 suppressors

## Sheet: SG formation in TS alleles
TS allele	ORF	400mM deoxyglucose 2h Dif % of cell with SGs
kog1-1	YHR186C	-65.85
rpn5-1	YDL147W	-62.388
tap42-11	YMR028W	-59.9644
gna1-ts	YFL017C	-57.7152
lst8-6	YNL006W	-55.35
pre1-1	YER012W	-49.3951
mob2-28	YFL034C-B	-47.4154
tsc11-5	YER093C	-45.25
hys2-ts-3A	YJR006W	-44.6973
sub2-1	YDL084W	-44.4176
gab1-3	YLR459W	-43.4514
ceg1-3	YGL130W	-43.1204
esp1-1	YGR098C	-42.637
pre2-75	YPR103W	-41.9084
taf5-15	YBR198C	-41.4539
dbp5-1	YOR046C	-41.278
gsp1-P162L	YLR293C	-40.982
gwt1-20	YJL091C	-38.7371
cdc46-1	YLR274W	-38.433
rrp5-10	YMR229C	-38.3185
cdc123-4	YLR215C	-38.1548
tub2-443	YFL037W	-38.0288
scc4-4	YER147C	-36.8851
dim1-2	YPL266W	-35.8806
mob2-19	YFL034C-B	-34.849
cdc2-1-2A	YDL102W	-33.792
spc110-220	YDR356W	-32.8699
ceg1-34	YGL130W	-32.8591
dbf4-ts-1A	YDR052C	-32.167
sth1-2	YIL126W	-31.1629
mes1-1	YGR264C	-30.9856
brl1-3231	YHR036W	-29.9085
rna1-1	YMR235C	-29.2781
tsc11-7	YER093C	-28.53
cdc14-1	YFR028C	-25.0489
apc11-13	YDL008W	-22.9087
tor2-29	YKL203C	-21.75
swc4-4	YGR002C	-21.6637
dim1-2	YPL266W	-21.0722
pup1-1	YOR157C	-20.8785
clf1-1	YLR117C	-19.1675
prp1-ts	YDL043C	-19.1543
rpf1-1	YHR088W	-17.8229
rio2-1	YNL207W	-16.3649
mps1-417	YDL028C	-16.0722
sec26-11D26	YDR238C	-16.0709
clf1-1	YLR117C	-15.7277
las17-14	YOR181W	16.2316
sed5-1	YLR026C	16.5345
abd1-8	YBR236C	16.9439
nup145-R4	YGL092W	17.119
sec4-8	YFL005W	17.7301
act1-122	YFL039C	18.3206
arc15-10	YIL062C	18.768
pam16-3	YJL104W	18.8713
kin28-ts	YDL108W	19.1773
kre5-ts2	YOR336W	19.4684
pan1-4	YIR006C	19.9574
tcp1-2	YDR212W	20.616
cmd1-8	YBR109C	21.3716
kap95-L63A	YLR347C	21.5309
rho3-Ser228	YIL118W	22
cof1-8	YLL050C	25.4391
act1-101	YFL039C	29.9593
cdc35-1	YJL005W	29.9671
sen1-1	YLR430W	30.5493
mss4-102	YDR208W	30.8027
tsc3-2	YBR058C-A	34.8162
lcb2-16	YDR062W	34.88
lcb2-1	YDR062W	35.65
lcb1-2	YMR296C	36.7695
lcb1-4	YMR296C	39.0695
arp7-E411K	YPR034W	47.3791
met30-9	YIL046W	51.2297
act1-121	YFL039C	59.2726
act1-159	YFL039C	59.8344
sec11-2	YIR022W	64.8313
srm1-G282S	YGL097W	65.0399

## Sheet: Class 3 SGs in relative mutants
TS allele or Null mutants	ORF	Dif % of Class3 SGs （400mM deoxyglucose 2h）	P value of Class3 SGs	TOTAL No. of Cells
tsc10-1	YBR265W	16.0956	0.00187229	1500
tsc3-2	YBR058C-A	20.4017	0.00573034	1217
lcb2-2	YDR062W	0	0	306
lcb2-16	YDR062W	20.1273	0.002854	827
lcb2-1	YDR062W	15.0291	0.00860275	466
lcb2-19	YDR062W	32.8998	0.0162894	548
lcb1-5	YMR296C	10.9323	0.0127486	1849
lcb1-4	YMR296C	39.5003	0.0013914	1188
lcb1-2	YMR296C	14.5089	0.00610086	673
LCB5	YLR260W	3.23976	0.0349771	4257
LCB4	YOR171C	0	0	1781
kog1-1	YHR186C	0	0	4238
YPK1	YKL126W	0	0	266
TOR1	YJR066W	0	0	2049

## Sheet: PGPD-UBP3 suppressors
TS allele or Null mutants	ORF
ECM8	YBR076W
DUR1,2	YBR208C
PHO88	YBR106W
IMG2	YCR071C
YCL074W	YCL074W
YDL173W	YDL173W
EFT2	YDR385W
HMF1	YER057C
YER067C-A	YER067C-A
YFL034W	YFL034W
RGD2	YFL047W
YGR058W	YGR058W
DBF2	YGR092W
SOH1	YGL127C
GPG1	YGL121C
RTF1	YGL244W
YGL007W	YGL007W
PIB2	YGL023C
RPL24A	YGL031C
RPL26B	YGR034W
GTR2	YGR163W
HGH1	YGR187C
YIL015C-A	YIL015C-A
SPL2	YHR136C
CHS6	YJL099W
LSM1	YJL124C
MND2	YIR025W
XBP1	YIL101C
POL32	YJR043C
MOG1	YJR074W
RPS21B	YJL136C
LST4	YKL176C
VTA1	YLR181C
TAL1	YLR354C
SKI2	YLR398C
ENT2	YLR206W
YLR257W	YLR257W
URA5	YML106W
GTR1	YML121W
ARG80	YMR042W
KEX2	YNL238W
ARE2	YNR019W
YOR024W	YOR024W
EFT1	YOR133W
CYT1	YOR065W
PDE2	YOR360C
YOR238W	YOR238W
YOR277C	YOR277C
YOR296W	YOR296W
RPS10A	YOR293W
CLN2	YPL256C
TOR1	YJR066W
LSM7	YNL147W
YOR345C	YOR345C
afg2-18	YLR397C
lst8-15	YNL006W
glc7-10	YER133W
rpt4-150	YOR259C
rpt4-145	YOR259C
tsc11-7	YER093C
tap42-11	YMR028W
